# Supplementary material for: Carbazolyl-Modified Neutral Ir(III) Complexes for Efficient Detection of Picric Acid in Aqueous Media
Source: Sensors (Basel). 2024 Jun 22;24(13):4074. doi: 10.3390/s24134074 (PMC11244125; doi:10.3390/s24134074)
Supplement: Supplementary file 1 [file sensors-24-04074-s001.zip]

Archive with 1 entries (1 files):
- sensors-3040824-supplementary.pdf
